# Supplementary material for: Ultrasound-Guided Intranodal Lipiodol Lymphangiography for the Assessment and Treatment of Chylous Leaks: A Retrospective Case Series from a Single Center in Switzerland and a Systematic Review of the Literature
Source: J Clin Med. 2024 Oct 27;13(21):6432. doi: 10.3390/jcm13216432 (PMC11547011; doi:10.3390/jcm13216432)
Supplement: Supplementary file 1 [file jcm-13-06432-s001.zip]

Archive with 1 entries (1 files):
- jcm-3258608-supplementary.pdf
